# Supplementary material for: Characterization of linkage disequilibrium, consistency of gametic phase and admixture in Australian and Canadian goats
Source: BMC Genet. 2015 Jun 25;16:67. doi: 10.1186/s12863-015-0220-1 (PMC4479065; doi:10.1186/s12863-015-0220-1)
Supplement: Additional file 1: Table S1. — Largest gaps between adjacent SNPs by chromosome and breed. Showing the largest intervals between adjacent SNPs for each autosome and for all 9 goat populations. [file 12863_2015_220_MOESM1_ESM.xlsx]

## Sheet: Sheet1
Table S1. Largest gaps (in Mb) between adjacent SNPs by chromosome and breed.
Boer (AUS)		Boer (CAN)		Cashmere		Rangeland		LaMancha		Nubian		Toggenburg		Alpine		Saanen
Chr.	Max. dist.	Chr.	Max. dist.	Chr.	Max. dist.	Chr.	Max. dist.	Chr.	Max. dist.	Chr.	Max. dist.	Chr.	Max. dist.	Chr.	Max. dist.	Chr.	Max. dist.
17	1.1399	3	1.9367	12	0.678	29	0.499	7	1.6214	22	1.0613	25	1.1201	12	0.7093	12	0.7093
5	1.0141	29	0.8073	17	0.6208	27	0.4912	12	0.7093	4	1.0595	17	0.9423	17	0.475	17	0.475
22	0.7132	20	0.7955	29	0.5664	15	0.488	17	0.6881	6	1.0303	3	0.9144	29	0.4651	29	0.4651
19	0.6604	15	0.7862	8	0.5219	17	0.475	14	0.6012	3	0.8298	2	0.721	15	0.4343	15	0.4344
9	0.638	12	0.76	27	0.4912	12	0.4542	29	0.5363	5	0.7536	12	0.7093	4	0.4332	4	0.4332
1	0.6084	5	0.599	11	0.4905	4	0.4332	3	0.4847	23	0.7466	9	0.672	5	0.4313	5	0.4313
29	0.5841	24	0.5675	22	0.4672	5	0.4313	2	0.4749	12	0.7093	8	0.6322	2	0.3905	3	0.4097
12	0.5723	6	0.5597	13	0.46	26	0.3703	15	0.4733	17	0.6881	16	0.6233	27	0.3827	2	0.3905
8	0.5573	13	0.5574	20	0.4599	13	0.3619	13	0.4446	14	0.6571	14	0.6012	13	0.3693	13	0.3693
14	0.5426	17	0.5453	5	0.4313	6	0.3361	4	0.4332	8	0.5971	7	0.5965	7	0.3245	27	0.3532
27	0.5237	25	0.5429	7	0.4126	24	0.3279	5	0.4313	15	0.5887	6	0.5855	19	0.3173	7	0.3245
13	0.4981	4	0.5049	4	0.4041	7	0.3245	6	0.3853	16	0.5631	23	0.5599	18	0.3044	19	0.3174
15	0.4964	1	0.4999	14	0.3744	25	0.3224	27	0.3827	13	0.559	20	0.5546	22	0.3037	14	0.3128
23	0.4875	27	0.4912	15	0.3678	2	0.3166	22	0.3744	10	0.5501	21	0.5442	6	0.3011	1	0.3073
2	0.4872	11	0.4712	3	0.3649	18	0.3044	23	0.3553	29	0.5363	13	0.5333	11	0.2999	18	0.3044
6	0.4859	21	0.4685	25	0.3535	22	0.3037	8	0.3535	19	0.5344	28	0.5142	26	0.2998	22	0.3037
18	0.4399	7	0.4675	18	0.3456	1	0.3031	18	0.3516	9	0.4673	5	0.5113	14	0.2954	10	0.3017
4	0.4332	14	0.431	23	0.3415	19	0.2932	20	0.3334	20	0.4588	18	0.5069	3	0.2931	6	0.3011
3	0.4295	18	0.4143	2	0.3391	11	0.291	9	0.3264	11	0.4546	29	0.5024	1	0.2724	26	0.2998
11	0.4292	16	0.4053	26	0.3377	23	0.2831	16	0.3246	7	0.4526	27	0.4679	10	0.2678	20	0.2701
7	0.416	26	0.395	10	0.337	10	0.2798	21	0.3239	1	0.4329	15	0.4655	21	0.2654	11	0.2674
16	0.4053	2	0.3939	6	0.3361	3	0.2778	10	0.3209	25	0.427	11	0.4611	9	0.264	9	0.264
25	0.4037	22	0.3895	9	0.3307	16	0.2655	19	0.3174	18	0.4168	4	0.4565	8	0.2592	8	0.2592
10	0.3802	8	0.3614	24	0.3279	28	0.259	1	0.3003	24	0.4061	19	0.4406	28	0.2589	28	0.259
21	0.3747	9	0.3549	1	0.3243	20	0.2575	26	0.2998	2	0.3914	1	0.4237	24	0.2536	24	0.2536
24	0.3558	19	0.3387	19	0.3116	21	0.2533	24	0.2957	27	0.3827	10	0.4226	25	0.2421	25	0.2457
26	0.3377	28	0.3307	28	0.3102	8	0.2487	11	0.294	21	0.3663	22	0.4068	23	0.2341	23	0.2341
20	0.3248	10	0.3244	21	0.2976	14	0.2482	25	0.2838	28	0.3631	24	0.3596	20	0.2239	16	0.223
28	0.2801	23	0.2659	16	0.2655	9	0.2432	28	0.259	26	0.3377	26	0.3103	16	0.2215	21	0.2225
Chr.: chromosome; Max. dist.: maximum distance between adjacent SNP markers.
