# Supplementary material for: Characterization of linkage disequilibrium, consistency of gametic phase and admixture in Australian and Canadian goats
Source: BMC Genet. 2015 Jun 25;16:67. doi: 10.1186/s12863-015-0220-1 (PMC4479065; doi:10.1186/s12863-015-0220-1)
Supplement: Additional file 2: Table S2. — Number of SNPs/Mb by breed for each autosome (CHI). Presenting the distribution of SNPs by chromosome for each breed. [file 12863_2015_220_MOESM2_ESM.xlsx]

## Sheet: Sheet1
Table S2. Number of SNPs/Mb by breed for each autosome (CHI).
CHI	Alpine1	Saanen1	Boer2	Boer1	Cashmere2	LaMancha1	Nubian1	Rangeland2	Toggenburg1
1	18.97	19	15.93	15.43	17.13	16.44	14.52	18.63	14.71
2	19.04	18.79	15.86	15.29	16.4	16.7	13.62	18.56	13.62
3	18.23	18.09	14.79	14.27	15.29	15.45	13.13	17.83	12.52
4	18.91	18.79	15.9	14.82	16.35	16.39	12.71	18.51	13.91
5	18.46	18.12	14.69	14.7	15.64	16.19	13.41	17.77	12.56
6	19.03	18.53	15.07	14.21	16.25	16.25	12.35	18.37	13.38
7	18.52	18.62	14.27	13.61	16.05	14.51	13.63	18.35	13.52
8	19.24	19.14	15.08	14.92	16.24	16.45	13.28	18.85	13.77
9	19.11	19.21	15.14	14.99	16.43	16.68	14.66	18.77	13.5
10	19.11	19.09	16.41	16.13	17.25	15.87	13.74	18.87	13.33
11	18.66	18.73	15.67	14.88	15.42	15.54	13.99	17.91	13.96
12	18.48	18.52	15.88	14.64	16.41	16.01	14.42	18.27	14.15
13	18.5	18.13	13.62	13.96	15.21	15.48	13.01	17.69	13.08
14	18.6	18.57	14.6	15.2	16.11	15.95	13.89	18.27	14.55
15	19.04	18.47	14.57	14.47	17.11	16.44	12.95	17.96	13.65
16	18.91	18.71	16.23	15.14	16.43	15.77	13.28	18.46	14.42
17	18.57	18.55	15.19	14.8	15.3	15.58	12.68	18.23	12.17
18	19.04	18.99	16.18	15.41	15.82	16.56	14.06	18.27	14.59
19	18.09	17.93	14.72	13.97	14.87	15.32	13.15	17.46	12.65
20	18.83	18.96	15.59	13.18	15.9	16.01	14.89	18.76	13.76
21	19.59	19.43	16.64	15.57	16.62	17.03	15.66	19.14	14.6
22	18.6	18.15	15.07	14.78	15.16	15.78	12.69	18.13	14.21
23	19.24	18.97	15.86	16.04	16.14	16.83	13.14	18.12	12.41
24	19.63	19.55	16.45	15.16	16.5	16.53	14.69	19.22	14.8
25	18.97	18.76	14.75	13.4	15.86	16.66	13.67	18.01	12.05
26	18.76	18.8	16.41	15.53	16.37	16.67	14.64	18.6	14.7
27	19.05	19.3	15.85	15.81	17.03	16.28	15.04	18.75	15.15
28	19.47	19.16	17.31	15.76	17.13	16.64	14.12	18.79	13.08
29	18.17	17.88	15.46	14.79	15.35	15.43	13.14	17.63	14.03
1Canada; 2Australia.
