# Supplementary material for: Characterization of linkage disequilibrium, consistency of gametic phase and admixture in Australian and Canadian goats
Source: BMC Genet. 2015 Jun 25;16:67. doi: 10.1186/s12863-015-0220-1 (PMC4479065; doi:10.1186/s12863-015-0220-1)
Supplement: Additional file 3: Table S3. — Linkage disequilibrium (r2) estimates by chromosome for each breed. Showing the LD estimates by chromosome for each breed. [file 12863_2015_220_MOESM3_ESM.xlsx]

## Sheet: Sheet1
Table S3. Average linkage disequilibrium (r2) between adjacent SNP pairs by chromosome for each breed.
	Breed
Chromosome	Alpine1	Saanen1	LaMancha1	Toggenburg1	Nubian1	Boer1	Boer2	Cashmere2	Rangeland2
1	0.156	0.159	0.206	0.239	0.249	0.284	0.274	0.178	0.116
2	0.142	0.159	0.186	0.256	0.285	0.241	0.258	0.183	0.116
3	0.138	0.149	0.189	0.279	0.282	0.28	0.312	0.187	0.108
4	0.151	0.149	0.18	0.275	0.332	0.264	0.265	0.198	0.105
5	0.133	0.158	0.186	0.27	0.271	0.263	0.282	0.179	0.108
6	0.145	0.175	0.208	0.272	0.346	0.344	0.38	0.178	0.127
7	0.16	0.171	0.244	0.252	0.264	0.334	0.339	0.195	0.113
8	0.146	0.15	0.205	0.23	0.271	0.311	0.346	0.186	0.121
9	0.135	0.142	0.18	0.303	0.247	0.271	0.268	0.19	0.099
10	0.169	0.162	0.209	0.249	0.262	0.266	0.255	0.169	0.11
11	0.143	0.146	0.228	0.245	0.269	0.312	0.28	0.181	0.108
12	0.16	0.152	0.18	0.268	0.29	0.292	0.291	0.177	0.137
13	0.149	0.161	0.194	0.238	0.261	0.296	0.385	0.192	0.106
14	0.164	0.175	0.194	0.23	0.27	0.322	0.32	0.177	0.109
15	0.139	0.151	0.192	0.227	0.275	0.309	0.289	0.174	0.107
16	0.153	0.146	0.193	0.208	0.31	0.259	0.232	0.183	0.111
17	0.135	0.148	0.184	0.278	0.285	0.313	0.277	0.183	0.114
18	0.149	0.168	0.192	0.242	0.293	0.278	0.27	0.195	0.117
19	0.116	0.123	0.199	0.244	0.269	0.323	0.255	0.181	0.098
20	0.144	0.128	0.185	0.231	0.249	0.324	0.258	0.183	0.102
21	0.137	0.144	0.194	0.232	0.232	0.268	0.254	0.181	0.098
22	0.142	0.151	0.187	0.213	0.286	0.275	0.297	0.232	0.108
23	0.14	0.15	0.168	0.26	0.312	0.241	0.312	0.186	0.093
24	0.135	0.159	0.185	0.223	0.207	0.265	0.285	0.162	0.096
25	0.127	0.133	0.183	0.268	0.261	0.33	0.325	0.147	0.098
26	0.139	0.149	0.16	0.237	0.24	0.271	0.25	0.162	0.103
27	0.142	0.139	0.195	0.204	0.265	0.302	0.297	0.195	0.106
28	0.12	0.147	0.164	0.212	0.265	0.242	0.254	0.134	0.096
29	0.122	0.147	0.187	0.229	0.259	0.229	0.243	0.126	0.083
Overall	0.144	0.153	0.194	0.248	0.276	0.287	0.289	0.182	0.11
1Canada; 2Australia
