# Supplementary material for: Characterization of linkage disequilibrium, consistency of gametic phase and admixture in Australian and Canadian goats
Source: BMC Genet. 2015 Jun 25;16:67. doi: 10.1186/s12863-015-0220-1 (PMC4479065; doi:10.1186/s12863-015-0220-1)
Supplement: Additional file 4: Table S4. — Average r2 values (± standard deviation) at a given distance range. Displays the average LD values at given distance ranges for each breed. [file 12863_2015_220_MOESM4_ESM.xlsx]

## Sheet: Sheet1
Table S4: Average r2 values (± standard deviation) at a given distance range.
Distance (Mb)	Alpine1	Saanen1	LaMancha1	Nubian1	Toggenburg1	Boer1	Boer2	Cashmere2	Rangeland2
<0.02	0.361 ± 0.356	0.390 ± 0.368	0.444 ± 0.383	0.494 ± 0.361	0.382 ± 0.321	0.408 ± 0.309	0.581 ± 0.376	0.387 ± 0.329	0.334 ± 0.328
0.02 - 0.03	0.173 ± 0.221	0.181 ± 0.225	0.226 ± 0.250	0.297 ± 0.292	0.281 ± 0.280	0.307 ± 0.289	0.313 ± 0.292	0.201 ± 0.234	0.136 ± 0.194
0.03 - 0.04	0.163 ± 0.211	0.173 ± 0.217	0.214 ± 0.242	0.291 ± 0.290	0.267 ± 0.271	0.302 ± 0.284	0.299 ± 0.285	0.191 ± 0.225	0.124 ± 0.179
0.04 - 0.05	0.148 ± 0.195	0.152 ± 0.201	0.194 ± 0.227	0.268 ± 0.271	0.255 ± 0.264	0.289 ± 0.274	0.287 ± 0.276	0.184 ± 0.220	0.112 ± 0.165
0.05 - 0.06	0.129 ± 0.176	0.140 ± 0.182	0.187 ± 0.217	0.262 ± 0.273	0.232 ± 0.243	0.276 ± 0.266	0.272 ± 0.269	0.170 ± 0.204	0.098 ± 0.145
0.06 - 0.07	0.115 ± 0.158	0.125 ± 0.167	0.172 ± 0.207	0.261 ± 0.270	0.224 ± 0.240	0.270 ± 0.264	0.275 ± 0.270	0.163 ± 0.196	0.091 ± 0.134
0.07 - 0.08	0.113 ± 0.153	0.121 ± 0.161	0.169 ± 0.202	0.255 ± 0.265	0.218 ± 0.237	0.265 ± 0.261	0.265 ± 0.265	0.162 ± 0.195	0.086 ± 0.129
0.08 - 0.09	0.106 ± 0.144	0.116 ± 0.154	0.166 ± 0.199	0.247 ± 0.260	0.212 ± 0.233	0.252 ± 0.248	0.255 ± 0.255	0.158 ± 0.192	0.083 ± 0.122
0.09 - 0.10	0.102 ± 0.137	0.112 ± 0.148	0.157 ± 0.188	0.253 ± 0.261	0.203 ± 0.222	0.247 ± 0.249	0.255 ± 0.258	0.149 ± 0.182	0.076 ± 0.111
0.10 - 0.20	0.091 ± 0.121	0.100 ± 0.132	0.148 ± 0.180	0.232 ± 0.247	0.195 ± 0.216	0.235 ± 0.239	0.239 ± 0.247	0.145 ± 0.176	0.069 ± 0.098
0.20 - 0.30	0.080 ± 0.105	0.090 ± 0.117	0.136 ± 0.167	0.215 ± 0.235	0.181 ± 0.203	0.215 ± 0.224	0.222 ± 0.234	0.139 ± 0.169	0.060 ± 0.085
0.30 - 0.40	0.076 ± 0.099	0.086 ± 0.112	0.131 ± 0.161	0.206 ± 0.228	0.174 ± 0.198	0.202 ± 0.216	0.210 ± 0.227	0.134 ± 0.163	0.056 ± 0.078
0.40 - 0.50	0.073 ± 0.096	0.082 ± 0.106	0.127 ± 0.157	0.197 ± 0.221	0.169 ± 0.194	0.190 ± 0.206	0.200 ± 0.219	0.130 ± 0.160	0.054 ± 0.075
0.50 - 0.60	0.071 ± 0.092	0.079 ± 0.103	0.124 ± 0.153	0.187 ± 0.213	0.164 ± 0.189	0.180 ± 0.198	0.190 ± 0.211	0.127 ± 0.156	0.050 ± 0.071
0.60 - 0.70	0.068 ± 0.088	0.076 ± 0.100	0.120 ± 0.148	0.180 ± 0.206	0.161 ± 0.188	0.171 ± 0.191	0.182 ± 0.205	0.125 ± 0.154	0.048 ± 0.068
0.70 - 0.80	0.066 ± 0.087	0.074 ± 0.098	0.116 ± 0.144	0.172 ± 0.201	0.156 ± 0.182	0.163 ± 0.184	0.175 ± 0.200	0.124 ± 0.154	0.047 ± 0.066
0.80 - 0.90	0.064 ± 0.085	0.072 ± 0.096	0.114 ± 0.143	0.168 ± 0.196	0.153 ± 0.181	0.155 ± 0.177	0.169 ± 0.195	0.122 ± 0.152	0.045 ± 0.062
0.90 – 1.00	0.062 ± 0.082	0.070 ± 0.093	0.111 ± 0.139	0.161 ± 0.190	0.150 ± 0.178	0.148 ± 0.172	0.163 ± 0.190	0.120 ± 0.149	0.043 ± 0.061
1.00 - 1.20	0.060 ± 0.079	0.068 ± 0.090	0.107 ± 0.134	0.152 ± 0.183	0.144 ± 0.173	0.139 ± 0.164	0.155 ± 0.183	0.117 ± 0.146	0.042 ± 0.060
> 1.20	0.012 ± 0.023	0.015 ± 0.028	0.033 ± 0.053	0.036 ± 0.059	0.046 ± 0.073	0.029 ± 0.049	0.043 ± 0.068	0.042 ± 0.065	0.021 ± 0.031
1Canada; 2Australia
