# Supplementary material for: Characterization of linkage disequilibrium, consistency of gametic phase and admixture in Australian and Canadian goats
Source: BMC Genet. 2015 Jun 25;16:67. doi: 10.1186/s12863-015-0220-1 (PMC4479065; doi:10.1186/s12863-015-0220-1)
Supplement: Additional file 5: Table S5. — Average r2 and corrected r2 at given distances. Presenting the estimated and corrected r2 values for all the populations included in this study. [file 12863_2015_220_MOESM5_ESM.xlsx]

## Sheet: Sheet1
Table S5. Average r2 and corrected r2 at given distances.
	Alpine1		Saanen1		LaMancha1		Boer1		Rangeland2		Boer2		Nubian1		Toggenburg1		Cashmere2
Distance (Mb)	r2	corr_r2	r2	corr_r2	r2	corr_r2	r2	corr_r2	r2	corr_r2	r2	corr_r2	r2	corr_r2	r2	corr_r2	r2	corr_r2
<0.02	0.361	0.360206	0.39	0.389039	0.444	0.440547	0.408	0.403549	0.334	0.328916	0.581	0.577537	0.494	0.489271	0.382	0.376114	0.387	0.380547
0.02 - 0.03	0.173	0.171973	0.181	0.17971	0.226	0.221193	0.307	0.301789	0.136	0.129405	0.313	0.307322	0.297	0.29043	0.281	0.274152	0.201	0.192589
0.03 - 0.04	0.163	0.16196	0.173	0.171698	0.214	0.209118	0.302	0.296752	0.124	0.117313	0.299	0.293207	0.291	0.284374	0.267	0.260019	0.191	0.182484
0.04 - 0.05	0.148	0.146942	0.152	0.150665	0.194	0.188994	0.289	0.283654	0.112	0.105221	0.287	0.281107	0.268	0.261159	0.255	0.247905	0.184	0.175411
0.05 - 0.06	0.129	0.127918	0.14	0.138646	0.187	0.18195	0.276	0.270556	0.098	0.0911145	0.272	0.265983	0.262	0.255103	0.232	0.224686	0.17	0.161263
0.06 - 0.07	0.115	0.113901	0.125	0.123622	0.172	0.166857	0.27	0.264511	0.091	0.0840611	0.275	0.269008	0.261	0.254093	0.224	0.21661	0.163	0.154189
0.07 - 0.08	0.113	0.111898	0.121	0.119616	0.169	0.163839	0.265	0.259474	0.086	0.0790229	0.265	0.258926	0.255	0.248037	0.218	0.210552	0.162	0.153179
0.08 - 0.09	0.106	0.104889	0.116	0.114608	0.166	0.16082	0.252	0.246376	0.083	0.076	0.255	0.248843	0.247	0.239963	0.212	0.204495	0.158	0.149137
0.09 - 0.10	0.102	0.100884	0.112	0.110602	0.157	0.151764	0.247	0.241338	0.076	0.0689466	0.255	0.248843	0.253	0.246019	0.203	0.19541	0.149	0.140042
0.10 - 0.20	0.091	0.0898708	0.1	0.0985827	0.148	0.142708	0.235	0.229248	0.069	0.0618931	0.239	0.232711	0.232	0.224822	0.195	0.187333	0.145	0.136
0.20 - 0.30	0.08	0.0788571	0.09	0.0885669	0.136	0.130634	0.215	0.209098	0.06	0.0528244	0.222	0.21557	0.215	0.207664	0.181	0.1732	0.139	0.129937
0.30 - 0.40	0.076	0.0748522	0.086	0.0845606	0.131	0.125602	0.202	0.196	0.056	0.0487939	0.21	0.203471	0.206	0.198579	0.174	0.166133	0.134	0.124884
0.40 - 0.50	0.073	0.0718484	0.082	0.0805543	0.127	0.121578	0.19	0.18391	0.054	0.0467786	0.2	0.193388	0.197	0.189495	0.169	0.161086	0.13	0.120842
0.50 - 0.60	0.071	0.069846	0.079	0.0775496	0.124	0.118559	0.18	0.173835	0.05	0.0427481	0.19	0.183306	0.187	0.179402	0.164	0.156038	0.127	0.117811
0.60 - 0.70	0.068	0.0668422	0.076	0.0745449	0.12	0.114534	0.171	0.164767	0.048	0.0407328	0.182	0.17524	0.18	0.172336	0.161	0.15301	0.125	0.115789
0.70 - 0.80	0.066	0.0648398	0.074	0.0725417	0.116	0.110509	0.163	0.156707	0.047	0.0397252	0.175	0.168182	0.172	0.164262	0.156	0.147962	0.124	0.114779
0.80 - 0.90	0.064	0.0628373	0.072	0.0705386	0.114	0.108497	0.155	0.148647	0.045	0.0377099	0.169	0.162132	0.168	0.160224	0.153	0.144933	0.122	0.112758
0.90 – 1.00	0.062	0.0608348	0.07	0.0685354	0.111	0.105478	0.148	0.141594	0.043	0.0356947	0.163	0.156083	0.161	0.153159	0.15	0.141905	0.12	0.110737
1.00 - 1.20	0.06	0.0588323	0.068	0.0665323	0.107	0.101453	0.139	0.132526	0.042	0.034687	0.155	0.148017	0.152	0.144075	0.144	0.135848	0.117	0.107705
> 1.20	0.012	0.0107727	0.015	0.0134488	0.033	0.0269938	0.029	0.0216992	0.021	0.0135267	0.043	0.0350909	0.036	0.0269907	0.046	0.0369143	0.042	0.0319158
1Canada; 2Australia.
