# Supplementary material for: Characterization of linkage disequilibrium, consistency of gametic phase and admixture in Australian and Canadian goats
Source: BMC Genet. 2015 Jun 25;16:67. doi: 10.1186/s12863-015-0220-1 (PMC4479065; doi:10.1186/s12863-015-0220-1)
Supplement: Additional file 6: Table S6. — Pearson correlations between gametic phase of all breeds pairs. Showing the estimates for the Pearson correlations between gametic phase of all breeds pairs, including those there were not presented in the main text. [file 12863_2015_220_MOESM6_ESM.xlsx]

## Sheet: Sheet1
Table S7. Pearson correlations between gametic phase of all breeds pairs.
Distance (Mb)	AL - SA	AL - LN	AL - NU	AL - TO	AL - BOCAN	AL - BOAUS	AL - CA	AL - RL	SA - LN	SA - NU	SA - TO	SA - BOCAN	SA - BOAUS	SA - CA	SA - RL	LN - NU	LN - TO	LN - BOCAN	LN - BOAUS	LN - CA	LN - RL	NU - TO	NU - BOCAN	NU - BOAUS	NU - CA	NU - RL	TO - BOCAN	TO - BOAUS	TO - CA	TO - RL	BOCAN - BOAUS	BOCAN - CA	BOCAN - RL	BOAUS - CA	BOAUS - RL	CA - RL
<0.02	0.92708	0.94377	0.80883	0.85187	0.74987	0.73774	0.82599	0.86706	0.9533	0.88129	0.88121	0.78565	0.77913	0.84462	0.87191	0.86512	0.90246	0.73982	0.76439	0.82412	0.82272	0.80718	0.76267	0.80397	0.8743	0.88249	0.69719	0.75072	0.78342	0.77221	0.95698	0.78464	0.86406	0.77638	0.84293	0.92645
0.02 - 0.03	0.69352	0.62418	0.42096	0.56273	0.35469	0.37837	0.41934	0.50111	0.5552	0.34782	0.50886	0.35906	0.38332	0.36656	0.45451	0.50982	0.46671	0.4129	0.44303	0.37663	0.50337	0.34708	0.34122	0.3184	0.35856	0.45073	0.2934	0.34122	0.33348	0.38621	0.87333	0.29823	0.64965	0.29054	0.65109	0.61381
0.03 - 0.04	0.67738	0.62217	0.43426	0.54947	0.30376	0.29371	0.37645	0.45719	0.5711	0.40108	0.53514	0.29915	0.29519	0.34812	0.43051	0.50052	0.48264	0.32669	0.31547	0.35168	0.42064	0.31519	0.33182	0.30052	0.35969	0.43599	0.26129	0.25532	0.28687	0.36493	0.87556	0.35817	0.62296	0.33928	0.61243	0.55939
0.04 - 0.05	0.62206	0.57193	0.32644	0.47219	0.25046	0.25825	0.38246	0.4027	0.4913	0.26988	0.52072	0.23041	0.22704	0.34948	0.38982	0.41954	0.41945	0.2856	0.27316	0.29268	0.38845	0.20312	0.23429	0.19294	0.22526	0.32556	0.21204	0.21401	0.28752	0.33087	0.87293	0.27626	0.60452	0.25287	0.59887	0.51877
0.05 - 0.06	0.50804	0.53865	0.27081	0.37723	0.1657	0.14949	0.2652	0.34945	0.46275	0.25381	0.42785	0.23368	0.21879	0.24624	0.31593	0.34855	0.31807	0.21562	0.18663	0.21725	0.29792	0.16494	0.22034	0.18668	0.24139	0.2818	0.15748	0.16732	0.14892	0.25076	0.85795	0.19798	0.51331	0.21378	0.52343	0.4621
0.06 - 0.07	0.49851	0.44059	0.23425	0.33989	0.17971	0.17012	0.14585	0.24309	0.38744	0.19451	0.35417	0.14059	0.15856	0.15494	0.24437	0.37738	0.30095	0.17857	0.17609	0.14359	0.18961	0.17416	0.11908	0.10206	0.10001	0.16563	0.13522	0.12389	0.15613	0.21586	0.84853	0.17446	0.50172	0.1686	0.49146	0.35542
0.07 - 0.08	0.47114	0.47539	0.1788	0.31578	0.10722	0.11847	0.19391	0.2646	0.39211	0.18571	0.35841	0.11592	0.13599	0.20413	0.27852	0.32706	0.33005	0.06485	0.06651	0.15642	0.20396	0.14472	0.14148	0.11444	0.12144	0.21577	0.04841	0.06086	0.16745	0.17031	0.85065	0.1461	0.45068	0.14255	0.46361	0.3592
0.08 - 0.09	0.43782	0.38983	0.17339	0.32288	0.09465	0.09014	0.17185	0.20874	0.36604	0.13571	0.33013	0.04863	0.0338	0.1153	0.15261	0.27502	0.23961	0.05611	0.05571	0.12001	0.14587	0.13807	0.11096	0.10038	0.10916	0.18189	0.02538	0.02186	0.08098	0.14869	0.82182	0.11573	0.44756	0.13947	0.44027	0.33359
0.09 - 0.1	0.38868	0.38229	0.17414	0.27384	0.016	0.0387	0.15755	0.131	0.25579	0.11849	0.30854	0.04362	0.04233	0.14031	0.11482	0.3332	0.22362	0.01048	0.02782	0.16927	0.06866	0.08158	0.10085	0.09186	0.06233	0.12156	0.07553	0.08398	0.14333	0.05816	0.84344	0.12514	0.45938	0.15285	0.47092	0.31093
0.1 - 0.2	0.32599	0.32651	0.1115	0.23254	0.03995	0.03354	0.07692	0.10027	0.25102	0.10461	0.21805	0.04873	0.05145	0.0925	0.1053	0.26725	0.1912	0.06443	0.04713	0.0761	0.10037	0.08196	0.08077	0.05737	0.06743	0.09904	0.03387	0.02478	0.04666	0.0693	0.82648	0.08537	0.42948	0.07495	0.42662	0.2596
0.2 - 0.3	0.2824	0.26585	0.07468	0.18391	0.0278	0.02571	0.02452	0.03112	0.20265	0.06173	0.17409	0.04126	0.03911	0.02968	0.03704	0.24831	0.15913	0.03006	0.02148	0.05391	0.03449	0.04122	0.04428	0.02257	0.03708	0.04682	-0.01805	-0.00984	0.02187	0.01272	0.79798	0.03724	0.3896	0.05072	0.3788	0.20446
0.3 - 0.4	0.23343	0.22921	0.06009	0.13808	0.02072	0.01569	0.02464	0.03038	0.15656	0.06583	0.1545	0.00748	0.00874	0.00274	0.01337	0.23706	0.10332	0.01131	0.0114	0.02872	0.02465	0.04391	0.05612	0.04676	0.0237	0.03182	0.00306	0.00507	0.01446	0.00975	0.79231	0.02857	0.37674	0.03549	0.37486	0.18321
0.4 - 0.5	0.23059	0.22752	0.05495	0.14283	0.00722	0.01165	0.02339	0.04253	0.16619	0.06079	0.1111	0.00914	0.01778	0.01037	0.03045	0.21298	0.1217	0.00517	0.00884	0.02829	0.03734	0.0366	0.06209	0.03536	0.01712	0.03928	0.00682	0.01659	0.00526	0.01422	0.77681	0.03093	0.3566	0.02602	0.35261	0.17097
0.5 - 0.6	0.2144	0.2429	0.05833	0.15173	0.0021	0.00445	0.00466	0.02743	0.15613	0.04847	0.13623	0.00768	0.00224	0.01472	0.02926	0.21717	0.12386	0.00799	0.00108	0.01257	0.01278	0.02546	0.0208	0.00921	0.0243	0.03046	0.01053	-0.00144	0.01366	0.0106	0.76009	0.01633	0.33201	0.01638	0.34682	0.12973
0.6 - 0.7	0.21257	0.24474	0.0688	0.13484	0.00234	-0.00484	0.02057	-0.00731	0.14802	0.06204	0.13221	0.00188	0.00076	0.00502	0.00608	0.21481	0.11198	-0.00138	-0.00208	0.01867	0.00621	0.04805	0.04073	0.00984	0.01347	0.0029	0.01529	0.01248	0.01194	0.00673	0.74156	0.02707	0.33545	0.02291	0.34629	0.13649
0.7 - 0.8	0.22487	0.19882	0.04841	0.13138	-0.0035	-0.0079	0.00442	0.00249	0.13812	0.03866	0.11297	0.0037	0.0021	0.01787	0.01428	0.17773	0.08046	0.02062	0.00704	0.02044	0.00304	0.01611	0.04273	0.01651	0.02139	0.01901	0.00646	0.01768	0.00381	0.00814	0.72861	0.02437	0.3327	0.01933	0.32583	0.10868
0.8 - 0.9	0.2049	0.2032	0.05514	0.11165	0.00834	0.00915	-0.00312	0.02387	0.14885	0.03758	0.13183	0.00828	0.0048	0.00799	0.0064	0.18789	0.09475	0.01479	0.00999	0.00139	0.02749	0.02566	0.01617	0.01096	0.01146	0.02208	-0.0028	-0.00505	-0.00095	-0.00183	0.71883	-0.00466	0.29613	0.00744	0.31291	0.10482
0.9 - 1	0.20963	0.2025	0.05243	0.11742	0.01527	0.01759	0.00466	0.00598	0.13491	0.0432	0.11865	0.00732	-0.00451	0.00575	0.00214	0.17249	0.10028	-0.00031	-0.01199	0.00013	-0.0023	0.01035	0.0384	0.01204	0.00476	0.01903	0.00363	0.00475	0.00218	0.00197	0.70585	0.01907	0.29185	0.03105	0.307	0.10777
1 - 1.2	0.1903	0.18975	0.05121	0.10561	0.00482	0.01191	-0.00436	0.0055	0.12132	0.04086	0.09935	0.0087	0.01185	0.00674	0.00752	0.17895	0.07925	0.02663	0.01981	-0.00052	0.01972	0.02146	0.03598	0.01692	0.02009	0.01916	-0.00027	-0.00666	-0.00372	-0.00314	0.68362	0.00539	0.28685	0.01661	0.28983	0.08975
> 1.2	0.07116	0.03488	0.00902	0.03223	0.00105	0.00152	-0.00022	0.00078	0.02273	0.00744	0.02028	0.00038	-0.00014	0.00111	0.00043	0.02857	0.01068	0.00106	0.00046	0.00114	-0.00043	0.00298	0.00973	0.0009	0.00065	0.00221	0.00038	-3e-05	0.00052	0.00163	0.15278	-0.00041	0.04324	0.00024	0.04284	0.00511
AL: Alpine, SA: Saanen, NU: Nubian, TO: Toggenburg, BOCAN: Boer (Canada), CA: Cashmere, RL: Rangeland, LN: LaMancha, BOAUS: Boer (Australia).
