# Supplementary material for: Characterization of linkage disequilibrium, consistency of gametic phase and admixture in Australian and Canadian goats
Source: BMC Genet. 2015 Jun 25;16:67. doi: 10.1186/s12863-015-0220-1 (PMC4479065; doi:10.1186/s12863-015-0220-1)
Supplement: Additional file 7:Table S7. — Effective population size for all studied breeds for a given number of generations ago. Presenting the effective population size for all studied breeds for a given number of generations ago estimated based on the LD levels. [file 12863_2015_220_MOESM7_ESM.xlsx]

## Sheet: Sheet1
Table S6. Effective population size for all studied breeds for a given number of generations ago.
Ngen1	Alpine2	LaMancha2	Nubian2	Saanen2	Toggenburg2	Boer2	Boer3	Cashmere3	Rangeland3
1500	3309	2742	1803	3057	1967	1741	1743	3030	5325
1000	2660	2091	1349	2439	1441	1271	1229	2198	4247
900	2758	1995	1270	2555	1472	1147	1210	2161	4224
800	2605	1878	1128	2332	1350	1087	1044	2048	3985
700	2438	1735	984	2167	1206	930	919	1757	3531
600	2252	1488	892	1918	1066	871	875	1574	3237
500	1983	1301	782	1748	943	748	735	1402	3088
400	1694	1089	630	1455	786	628	599	1139	2587
300	1387	885	492	1202	604	509	494	889	2136
200	1022	643	367	878	443	360	347	602	1561
100	575	347	208	496	240	220	205	333	913
90	526	320	195	462	224	206	191	303	856
80	487	290	179	418	200	188	175	274	781
70	436	262	163	377	180	176	160	241	707
60	386	231	147	338	160	163	146	213	646
50	342	203	132	293	140	146	130	183	563
40	295	173	118	251	120	132	115	153	485
30	247	143	104	211	98	118	99	121	401
20	204	114	92	169	76	106	83	89	305
10	167	83	79	133	53	94	63	57	183
5	149	62	61	113	38	77	46	41	104
1Number of generations ago; 2Canada; 3Australia.
